# Supplementary material for: Can cereal-legume intercrop systems contribute to household nutrition in semi-arid environments: A systematic review and meta-analysis
Source: Front Nutr. 2023 Jan 26;10:1060246. doi: 10.3389/fnut.2023.1060246 (PMC9923432; doi:10.3389/fnut.2023.1060246)
Supplement: Supplementary file 1 [file Data_Sheet_1.xlsx]

## Sheet: uncooked 
Crop type	scientific name	Nutrients
		Protein (g)	Carbohydrate (g)	Fibre (g)	Iron (mg)	zinc (mg)	calcium (mg)	References
Cereals
Maize	Zea mays L.	10.17 (8.58-12.1)	71.08 (66.20-75.39)	2.33 (1.85-2.3)	2.5 (2.3-2.7)	5.00 (0.46-9.45)	16.3 (10.00-26.00)	Chandra et al. (2016); Shahidi and Chandrasekara (2013); Okonkwo and Agharandu (2017) Abdulrahman and Omoniyi. (2016); United States Department of Agriculture Food Composition
Pearl millet	Pennisetum glaucum	13.97 (11.03-16.3)	71.14 (59.80-76.3)	4.9 (3.19-12.19)	21.76 (11.00-52.87)	9.88 (3.1-10.95)	29.2 (9.00-42.00)	Ravindran (1991); Osman (2011);Chandra et al. (2016); Shahidi and Chandrasekara (2013); Okonkwo and Agharandu (2017) Abdulrahman and Omoniyi. (2016); United States Department of Agriculture Food Composition; http://www.fao.org/infoods/infoods/tables-and-databases/ faoinfoods-databases/en/
Sorghum	Sorghum bicolor	8.23 (6.23-11.00)	62.9 (65.15-75.86)	2.28 (1.86-2.7)	4.4 (3.4-5.4)	5.88 (1.7-10.05)	22.94 (13-30.82)	Chandra et al. (2016); Shahidi and Chandrasekara (2013); Okonkwo and Agharandu (2017) Abdulrahman and Omoniyi. (2016) Jimoh and Abdullahi (2017); United States Department of Agriculture Food Composition
Rice	Oryza sativa	8.93 (7.5-10.49)	77.51 (75.61-80.22)	4.04 (0.84-10.2)	1.15 (0.5-1.8)	5.24 (1.2-9.27)	15.45 (3.35-33.00)	Chandra et al. (2016); Shahidi and Chandrasekara (2013); Okonkwo and Agharandu (2017); Abdulrahman and Omoniyi (2016); Lansakara et al. (2016); United States Department of Agriculture Food Composition
Wheat	Triticum aestivum	12.20 (10.23-14.4)	74.36 (70.33-83.60)	1.57 (0.51-2.9)	24.87 (3.5-67.22)	6.37 (1.00-11.73)	43.67 (30.00-60.20)	Chandra et al. (2016); Shahidi and Chandrasekara (2013); Okonkwo and Agharandu (2017); Abdulrahman and Omoniyi (2016); Lansakara et al. (2016); United States Department of Agriculture Food Composition
Legumes
Bambara groundnut	Vigna subterranea (L.) verdc.	25.80	16.13	8.50	4.58	3.27	92.26	Chibarabada et al. (2017); Kamboj and Nanda (2018); United States Department of Agriculture Food Composition; http://www.fao.org/infoods/infoods/tables-and-databases/ faoinfoods-databases/en/
Cow pea	Vigna unguiculata	24.53	57.35	3.21				Chibarabada et al. (2017); Kamboj and Nanda (2018); International Journal of Innovative Research in Science, Engineering and Technology; United States Department of Agriculture Food Composition
Chickpea	Cicer arietinum	17.66 (12.75-22.83)	26.67 (8.81-60.35)	7.21 (3.50-39.80)				Qayyum et al. (2012); Kabuo et al. (2015); Paul et al. (2011)
Dry beans	Phaseolus vulgaris	20.09		6.78				Qayyum et al. (2012); Chibarabada et al. (2017); Kamboj and Nanda (2018)
Mung bean/ green gram	Vigna radiate	26.60 (21.57-28.7)	52.84 (49.75-60.35)	5.27 (0.63-6.10)	4.72 (4.46-5.04)	2.88 (2.66-3.06)	0.37 (0.36-0.39)	Paul et al. (2011); Kamboj and Nanda (2018); Bindu et al. (2017); http://www.fao.org/infoods/infoods/tables-and-databases/ faoinfoods-databases/en/
Navy bean	Phaseolus vulgaris	7.00	19.00	5.00	2.00	0.00	50.39	United States Department of Agriculture Food Composition; http://www.fao.org/infoods/infoods/tables-and-databases/ faoinfoods-databases/en/
Pea	Pisum sativum	1.77	4.42	1.8	0.32	0.00	0.00	United States Department of Agriculture Food Composition; http://www.fao.org/infoods/infoods/tables-and-databases/ faoinfoods-databases/en/
Pigeon pea	Cajanus cajan	21.70	62.78	15.00	5.23	2.76	130.27	United States Department of Agriculture Food Composition; http://www.fao.org/infoods/infoods/tables-and-databases/ faoinfoods-databases/en/
Soybean	Glycine max	35.71	32.14	7.1	3.86	0.00	30.11	United States Department of Agriculture Food Composition; http://www.fao.org/infoods/infoods/tables-and-databases/ faoinfoods-databases/en/

## Sheet: cooked
Crop type	scientific name	Nutrients
		Protein (g)	Carbohydrate (g)	Fibre (g)	Iron (mg)	zinc (mg)	calcium (mg)
Cereals
Maize (Crumbly)	Zea mays L.	4.5	43	3.9	0.6	0.27	3
Maize (soft)	Zea mays L.	1.1	11	1.1	0.1	0.2	2
Maize (Stiff)	Zea mays L.	2.7	24.5	2.4	0.4	0.23	2
Pearl millet	Pennisetum glaucum	3.5	23.3	0.4	0.6	0.91	3
Sorghum	Sorghum bicolor	8	84	8	2.16	0	0
Rice	Oryza sativa	2.7	27.5	0.4	0.2	0.46	11
Wheat	Triticum aestivum	3.1	15.7	2.6	1	0.57	10
Legumes
Cow pea	Vigna unguiculata	8.13	20.32	3.6	3.05	1.87	26
Chickpea	Cicer arietinum	8.9	20.8	6.6	2.9	1.53	49
Bambara groundnut	Vigna subterranea (L.) verdc.	13.89	8.33	8.3	0	0	39
Dry beans	Phaseolus vulgaris	7.87	17.7	7.3	2.3	1.02	39.7
Mung bean/ green gram	Vigna radiate	7.02	19.15	7.6	1.4	0.84	27
Navy bean	Phaseolus vulgaris	8.23	26.05	10.5	2.36	1.03	69
Pea	Pisum sativum	8.3	15.2	5.9	1.3	1	14
Pigeon pea	Cajanus cajan	6.76	23.25	6.7	1.11	0.9	43
Soybean	Glycine max	16.6	4.8	5.1	5.1	1.15	102

## Sheet: bioavailability
Crop type	scientific name	Nutrients (bioavailability)
		Protein (g)	Carbohydrate (g)	Fibre (g)	Iron (mg)	zinc (mg)	calcium (mg)
Cereals (65%)
Maize (Crumbly)	Zea mays L.	2.93	27.95	2.54	0.39	0.18	2.01
Maize (soft)	Zea mays L.	0.72	7.15	0.72	0.07	0.13	1.3
Maize (Stiff)	Zea mays L.	1.78	15.93	1.56	0.26	0.15	1.3
Pearl millet	Pennisetum glaucum	2.27	15.15	0.26	0.39	1.4	1.95
Sorghum	Sorghum bicolor	5.2	54.6	5.2	1.4	0	0
Rice	Oryza sativa	1.76	17.88	0.26	0.13	0.3	7.15
Wheat	Triticum aestivum	2.02	10.2	1.69	0.65	0.37	6.5
Legumes (35%)
Cow pea	Vigna unguiculata	2.85	7.11	1.26	1.07	0.65	9.1
Chickpea	Cicer arietinum	3.12	7.28	2.31	1.02	0.54	17.15
Bambara groundnut	Vigna subterranea (L.) verdc.	4.86	2.91	2.91	0	0	13.65
Dry beans	Phaseolus vulgaris	2.75	6.2	2.56	0.81	0.36	13.9
Mung bean/ green gram	Vigna radiate	2.46	6.7	2.66	0.49	0.29	9.45
Navy bean	Phaseolus vulgaris	2.88	9.12	3.68	0.83	0.36	24.15
Pea	Pisum sativum	2.9	5.32	2.07	0.46	0.35	4.9
Pigeon pea	Cajanus cajan	2.36	8.14	2.35	0.39	0.32	15.05
Soybean	Glycine max	5.81	1.68	1.79	1.79	0.4	35.7
